# Supplementary material for: Prediction of drug resistance by Sanger sequencing of Mycobacterium tuberculosis complex strains isolated from multidrug resistant tuberculosis suspect patients in Ethiopia
Source: PLoS One. 2022 Aug 5;17(8):e0271508. doi: 10.1371/journal.pone.0271508 (PMC9355188; doi:10.1371/journal.pone.0271508)
Supplement: S1 Table — (XLSX) [file pone.0271508.s001.xlsx]

## Sheet: All Cases
KEY	Sex	Age Group	TB infected	TB Drug taken	drug discontinued?	discontinued How long	interruption reason	Frequency interruption	continued drug	side effects	days drug taken	relapsing	Antibiotic	Interruption of antibitic	alcohol taking	alcohol taking during treatmdt	smoking regularly?	HIV result/ status	Treatment History	TB history	AFB Result	LJ	MGIT	DST RIF	DST INH	DST EMB	DST STR	DST PZA	rpoB base change	rpoB amino acid change	katG bse	katG amino acid change	fabG Base Change	fabG amino acid change	pncA Base Change pncA	pncA amino acid change	embB Base Change	embB amino acid change	rpsL Base Change	rpsL amino acid change	rrs Base Change rrs	rrs amino acid change
EE-001	M	15-24	NO	NA	NA	NA	NA	NA	NA	NA	NA	NA	NO	NA	YES	YES	NO	NEG	New	New	1+	POS	POS	S	S	S	S	S	No mutation	No amino acid change	No mutation	No amino acid change	No mutation	No amino acid change	No mutation	No amino acid change	No mutation	No amino acid change	No mutation	No amino acid change	No mutation	No amino acid change
EE-002	F	45-54	YES	YES	NO	NA	NA	NA	NA	NO	240	YES	NO	NA	NO	NA	NO	NEG	Retreatment	Relapse	3+	POS	POS	S	R	R	R	S	No mutation	No amino acid change	944g>C	S315T	No mutation	No amino acid change	No mutation	No amino acid change	918g>A	M306I	No mutation	No amino acid change	No mutation	No amino acid change
EE-003	M	35-44	YES	YES	NO	NA	NA	NA	NA	NO	240	YES	NO	NA	NO	NA	NO	POS	Retreatment	Treatment Failure	1+	POS	POS	S	S	S	S	S	No mutation	No amino acid change	No mutation	No amino acid change	No mutation	No amino acid change	No mutation	No amino acid change	No mutation	No amino acid change	No mutation	No amino acid change	No mutation	No amino acid change
EE-004	M	15-24	NO	NA	NA	NA	NA	NA	NA	NA	NA	NA	NO	NO	NO	NA	NO	UKNOWN	New	New	Neg	POS	POS	S	R	R	R	S	No mutation	No amino acid change	944g>C	S315T	No mutation	No amino acid change	No mutation	No amino acid change	1039dela	347fs	263a>G	K88R	No mutation	No amino acid change
EE-005	F	25-34	NO	NA	NA	NA	NA	NA	NA	NA	NA	NA	YES	NO	NO	NA	NO	NEG	New	New	1+	POS	POS	S	S	S	S	S	No mutation	No amino acid change	No mutation	No amino acid change	No mutation	No amino acid change	No mutation	No amino acid change	No mutation	No amino acid change	No mutation	No amino acid change	No mutation	No amino acid change
EE-006	F	25-34	NO	NA	NA	NA	NA	NA	NA	NA	NA	NA	NO	NA	NO	NO	NO	POS	New	New	scanty	POS	POS	S	S	S	S	S	No mutation	No amino acid change	No mutation	No amino acid change	No mutation	No amino acid change	No mutation	No amino acid change	No mutation	No amino acid change	No mutation	No amino acid change	No mutation	No amino acid change
EE-007	M	25-34	YES	YES	YES	30	Personal Problem	1	NO	YES	150	YES	YES	NO	YES	NO	NO	POS	Retreatment	Relapse	2+	POS	POS	S	R	R	R	R	No mutation	No amino acid change	944g>C	S315T	No mutation	No amino acid change	No mutation	No amino acid change	1039dela	347fs	263a>G	K88R	No mutation	No amino acid change
EE-008	F	25-34	YES	YES	NO	NA	NA	NA	NA	NO	180	NO	NO	NA	NO	NA	NO	NEG	Retreatment	Relapse	1+	POS	POS	S	S	S	S	S	No mutation	No amino acid change	No mutation	No amino acid change	No mutation	No amino acid change	No mutation	No amino acid change	No mutation	No amino acid change	No mutation	No amino acid change	No mutation	No amino acid change
EE-009	F	15-24	YES	YES	YES	21	NO Symptom	1	YES	NO	180	YES	NO	NA	NO	NO	NO	NEG	Retreatment	Relapse	Neg	POS	POS	S	S	S	S	S	No mutation	No amino acid change	No mutation	No amino acid change	No mutation	No amino acid change	No mutation	No amino acid change	No mutation	No amino acid change	No mutation	No amino acid change	No mutation	No amino acid change
EE-010	F	35-44	NO	NA	NA	NA	NA	NA	NA	NA	NA	NA	NO	NA	NO	NA	NO	NEG	New	New	1+	POS	POS	S	S	S	S	S	No mutation	No amino acid change	No mutation	No amino acid change	No mutation	No amino acid change	No mutation	No amino acid change	No mutation	No amino acid change	No mutation	No amino acid change	No mutation	No amino acid change
EE-011	M	35-44	NO	NA	NA	NA	NA	NA	NA	NA	NA	NA	YES	YES	NO	NA	YES	POS	New	New	1+	POS	POS	S	R	R	S	S	No mutation	No amino acid change	944g>C	S315T	No mutation	No amino acid change	No mutation	No amino acid change	918g>C	M306I	No mutation	No amino acid change	No mutation	No amino acid change
EE-012	F	15-24	YES	YES	NO	NA	NA	NA	NA	NO	180	NO	NO	NA	NO	NA	NO	NEG	Retreatment	Relapse	1+	POS	POS	S	R	S	S	S	No mutation	No amino acid change	No mutation	No amino acid change	No mutation	No amino acid change	No mutation	No amino acid change	No mutation	No amino acid change	No mutation	No amino acid change	No mutation	No amino acid change
EE-013	F	25-34	YES	YES	YES	150	FORGETTING	1	NO	YES	90	YES	NO	NO	NO	NA	NO	NEG	Retreatment	Defaulter	1+	POS	POS	S	S	S	S	S	No mutation	No amino acid change	No mutation	No amino acid change	No mutation	No amino acid change	No mutation	No amino acid change	No mutation	No amino acid change	No mutation	No amino acid change	No mutation	No amino acid change
EE-014	M	25-34	NO	NA	NA	NA	NA	NA	NA	NA	NA	NA	NO	NA	NO	NA	YES	POS	New	New	2+	POS	POS	S	R	S	S	S	No mutation	No amino acid change	No mutation	No amino acid change	No mutation	No amino acid change	No mutation	No amino acid change	No mutation	No amino acid change	No mutation	No amino acid change	No mutation	No amino acid change
EE-015	F	45-54	YES	YES	NO	NA	NA	NA	NA	YES	180	YES	YES	NO	NO	NA	NO	NEG	Retreatment	Relapse	1+	POS	POS	S	S	S	S	S	No mutation	No amino acid change	944g>c	S315T	No mutation	No amino acid change	No mutation	No amino acid change	932a>G	D311G	No mutation	No amino acid change	No mutation	No amino acid change
EE-016	F	15-24	YES	YES	NO	NA	NA	NA	NA	NO	180	NO	NO	NA	NO	NA	NO	NEG	Retreatment	Relapse	1+	POS	POS	S	R	S	R	S	No mutation	No amino acid change	944g>C	S315T	No mutation	No amino acid change	No mutation	No amino acid change	No mutation	No amino acid change	No mutation	No amino acid change	No mutation	No amino acid change
EE-017	F	35-44	YES	YES	NO	NA	NA	NA	NA	NO	180	NO	NO	NA	NO	NA	NO	NEG	Retreatment	Relapse	1+	POS	POS	S	S	S	S	S	No mutation	No amino acid change	No mutation	No amino acid change	No mutation	No amino acid change	No mutation	No amino acid change	No mutation	No amino acid change	263a>G	K88R	No mutation	No amino acid change
EE-018	F	45-54	YES	YES	NO	NA	NA	NA	NA	NO	180	NO	NO	NA	NO	NA	NO	NEG	Retreatment	Relapse	1+	POS	POS	S	R	S	S	S	No mutation	No amino acid change	No mutation	No amino acid change	No mutation	No amino acid change	No mutation	No amino acid change	No mutation	No amino acid change	No mutation	No amino acid change	No mutation	No amino acid change
EE-019	F	25-34	NO	NA	NA	NA	NA	NA	NA	NA	NA	NA	NO	NA	NO	NA	NO	NEG	New	New	2+	POS	POS	S	R	S	S	S	No mutation	No amino acid change	No mutation	No amino acid change	No mutation	No amino acid change	No mutation	No amino acid change	No mutation	No amino acid change	No mutation	No amino acid change	No mutation	No amino acid change
EE-020	F	25-34	NO	NA	NA	NA	NA	NA	NA	NA	NA	NA	NO	NA	NO	NO	NO	POS	New	New	2+	POS	POS	S	R	S	R	S	No mutation	No amino acid change	944g>C	S315T	No mutation	No amino acid change	No mutation	No amino acid change	No mutation	No amino acid change	No mutation	No amino acid change	No mutation	No amino acid change
EE-021	M	25-34	YES	YES	NO	NA	NA	NA	NA	NO	180	NO	NO	NA	NO	NA	NO	UKNOWN	Retreatment	Relapse	2+	POS	POS	S	S	S	S	S	No mutation	No amino acid change	No mutation	No amino acid change	No mutation	No amino acid change	No mutation	No amino acid change	No mutation	No amino acid change	No mutation	No amino acid change	No mutation	No amino acid change
EE-022	F	35-44	YES	YES	NO	NA	NA	NA	NA	YES	180	YES	YES	YES	NO	NOt Remember	NO	POS	Retreatment	Relapse	1+	POS	POS	S	S	S	S	S	No mutation	No amino acid change	No mutation	No amino acid change	No mutation	No amino acid change	No mutation	No amino acid change	No mutation	No amino acid change	No mutation	No amino acid change	No mutation	No amino acid change
EE-023	F	25-34	NO	NA	NA	NA	NA	NA	NA	NA	NA	NA	NO	NA	NO	NA	NO	NEG	New	New	Neg	POS	POS	S	S	S	R	S	No mutation	No amino acid change	No mutation	No amino acid change	No mutation	No amino acid change	No mutation	No amino acid change	No mutation	No amino acid change	128a>G	K43R	No mutation	No amino acid change
EE-024	F	25-34	YES	YES	NO	NA	NA	NA	NA	NO	180	NO	NO	NA	NO	NA	NO	NEG	Retreatment	Relapse	1+	POS	POS	S	R	S	S	S	No mutation	No amino acid change	No mutation	No amino acid change	No mutation	No amino acid change	No mutation	No amino acid change	No mutation	No amino acid change	No mutation	No amino acid change	No mutation	No amino acid change
EE-025	F	25-34	NO	NA	NA	NA	NA	NA	NA	NA	NA	NA	YES	NO	NO	YES	NO	NEG	New	New	1+	POS	POS	S	S	S	S	S	No mutation	No amino acid change	No mutation	No amino acid change	No mutation	No amino acid change	No mutation	No amino acid change	No mutation	No amino acid change	No mutation	No amino acid change	No mutation	No amino acid change
EE-026	M	35-44	YES	YES	YES	30	NO Symptom	1	YES	YES	180	NO	NO	NA	YES	NO	NO	NEG	Retreatment	Relapse	scanty	POS	POS	S	S	S	S	S	No mutation	No amino acid change	No mutation	No amino acid change	No mutation	No amino acid change	No mutation	No amino acid change	No mutation	No amino acid change	No mutation	No amino acid change	No mutation	No amino acid change
EE-027	M	35-44	YES	YES	NO	NA	NA	NA	NA	NO	180	NO	YES	YES	NO	NA	NO	POS	Retreatment	Relapse	Neg	POS	POS	S	S	S	S	S	No mutation	No amino acid change	No mutation	No amino acid change	No mutation	No amino acid change	No mutation	No amino acid change	No mutation	No amino acid change	No mutation	No amino acid change	No mutation	No amino acid change
EE-028	M	25-34	NO	NA	NA	NA	NA	NA	NA	NA	NA	NA	YES	NO	NO	NA	YES	POS	New	New	2+	POS	POS	R	R	S	R	S	No mutation	No amino acid change	1000g>R	E334S	No mutation	No amino acid change	No mutation	No amino acid change	No mutation	No amino acid change	263a>G	K88R	No mutation	No amino acid change
EE-029	M	35-44	YES	YES	NO	NA	NA	NA	NA	NO	UKNOWN	NO	YES	NO	NO	NA	NO	NEG	Retreatment	Relapse	1+	POS	POS	S	S	S	S	S	No mutation	No amino acid change	No mutation	No amino acid change	No mutation	No amino acid change	No mutation	No amino acid change	No mutation	No amino acid change	No mutation	No amino acid change	No mutation	No amino acid change
EE-030	M	35-44	NO	NA	NA	NA	NA	NA	NA	NA	NA	NA	NO	NA	NO	NO	NO	POS	New	New	2+	POS	POS	S	S	S	R	S	No mutation	No amino acid change	No mutation	No amino acid change	No mutation	No amino acid change	No mutation	No amino acid change	No mutation	No amino acid change	No mutation	No amino acid change	No mutation	No amino acid change
EE-031	M	45-54	NO	NA	NA	NA	NA	NA	NA	NA	NA	NA	YES	NO	YES	NO	YES	NEG	New	New	scanty	POS	POS	S	S	S	S	S	No mutation	No amino acid change	No mutation	No amino acid change	No mutation	No amino acid change	No mutation	No amino acid change	No mutation	No amino acid change	No mutation	No amino acid change	No mutation	No amino acid change
EE-032	M	25-34	YES	YES	NA	NA	NA	NA	NA	NO	180	NO	NO	NA	NO	NA	NO	POS	Retreatment	Relapse	Neg	POS	POS	S	S	S	S	S	No mutation	No amino acid change	No mutation	No amino acid change	-44c>T	C-15T	No mutation	No amino acid change	No mutation	No amino acid change	No mutation	No amino acid change	No mutation	No amino acid change
EE-033	M	25-34	NO	NA	NA	NA	NA	NA	NA	NA	NA	NA	YES	NO	NO	NO	YES	NEG	New	New	1+	POS	POS	S	S	S	S	S	No mutation	No amino acid change	944g>C	S315T	No mutation	No amino acid change	No mutation	No amino acid change	No mutation	No amino acid change	No mutation	No amino acid change	No mutation	No amino acid change
EE-034	M	25-34	YES	YES	NO	NA	NA	NA	NA	NO	180	NA	YES	NO	NO	NA	NO	NEG	Retreatment	Relapse	3+	POS	POS	S	R	R	S	S	No mutation	No amino acid change	944g>C	S315T	No mutation	No amino acid change	No mutation	No amino acid change	1217g>C	G406A	No mutation	No amino acid change	No mutation	No amino acid change
EE-035	M	35-44	NO	NA	NA	NA	NA	NA	NA	NA	NA	NA	NO	NA	NO	NA	NO	POS	New	New	Neg	POS	POS	S	S	S	S	R	No mutation	No amino acid change	No mutation	No amino acid change	No mutation	No amino acid change	No mutation	No amino acid change	No mutation	No amino acid change	No mutation	No amino acid change	No mutation	No amino acid change
EE-036	F	25-34	YES	YES	NO	NA	NA	NA	NA	YES	240	YES	YES	NO	YES	NO	NO	POS	Retreatment	Relapse	1+	POS	POS	S	R	S	R	S	No mutation	No amino acid change	944g>C	S315T	No mutation	No amino acid change	No mutation	No amino acid change	No mutation	No amino acid change	263a>G	K88R	No mutation	No amino acid change
EE-037	M	25-34	NO	NA	NA	NA	NA	NA	NA	NA	NA	NA	NO	NA	NO	NA	NO	NEG	New	New	scanty	POS	POS	S	S	S	S	S	No mutation	No amino acid change	No mutation	No amino acid change	No mutation	No amino acid change	No mutation	No amino acid change	No mutation	No amino acid change	No mutation	No amino acid change	No mutation	No amino acid change
EE-038	M	35-44	YES	YES	NO	NA	NA	NA	NA	NO	240	YES	YES	YES	NO	NA	NO	NEG	Retreatment	Relapse	1+	POS	POS	S	S	S	S	S	No mutation	No amino acid change	No mutation	No amino acid change	No mutation	No amino acid change	No mutation	No amino acid change	No mutation	No amino acid change	No mutation	No amino acid change	No mutation	No amino acid change
EE-039	M	45-54	YES	YES	NO	NA	NA	NA	NA	NO	180	NO	NO	NA	NO	NA	NO	POS	Retreatment	Relapse	2+	POS	POS	S	S	S	R	S	No mutation	No amino acid change	No mutation	No amino acid change	No mutation	No amino acid change	No mutation	No amino acid change	No mutation	No amino acid change	No mutation	No amino acid change	No mutation	No amino acid change
EE-040	M	35-44	YES	YES	NO	NA	NA	NA	NA	NO	240	YES	NO	NO	NO	NA	NO	NEG	Retreatment	Relapse	1+	POS	POS	S	S	S	S	S	No mutation	No amino acid change	No mutation	No amino acid change	No mutation	No amino acid change	No mutation	No amino acid change	No mutation	No amino acid change	No mutation	No amino acid change	No mutation	No amino acid change
EE-041	F	Above 54	NO	NA	NA	NA	NA	NA	NA	NA	NA	NA	YES	NO	NO	NA	NO	POS	New	New	2+	POS	POS	R	R	R	R	R	No mutation	No amino acid change	944g>C	S315T	No mutation	No amino acid change	20t>G	V7G	918g>C	M306I	No mutation	No amino acid change	No mutation	No amino acid change
EE-042	M	45-54	YES	YES	NO	NA	NA	NA	NA	NO	180	NO	NO	NA	NO	NA	NO	NEG	Retreatment	Relapse	2+	POS	POS	S	R	S	R	S	No mutation	No amino acid change	No mutation	No amino acid change	No mutation	No amino acid change	No mutation	No amino acid change	No mutation	No amino acid change	No mutation	No amino acid change	No mutation	No amino acid change
EE-043	M	35-44	YES	YES	YES	30	NO Symptom	1	NO	NO	120	YES	NO	NA	NO	NA	NO	NEG	Retreatment	Relapse	scanty	POS	POS	S	R	S	S	S	No mutation	No amino acid change	944g>C	S315T	No mutation	No amino acid change	No mutation	No amino acid change	No mutation	No amino acid change	No mutation	No amino acid change	No mutation	No amino acid change
EE-044	M	25-34	YES	YES	YES	45	FORGETTING	1	YES	NO	180	NO	YES	NO	YES	NA	NO	NEG	Retreatment	Relapse	1+	POS	POS	R	R	S	R	R	No mutation	No amino acid change	944g>c	S315P	No mutation	No amino acid change	No mutation	No amino acid change	No mutation	No amino acid change	No mutation	No amino acid change	No mutation	No amino acid change
EE-045	M	25-34	NO	NA	NA	NA	NA	NA	NA	NA	NA	NA	YES	NO	NO	NO	YES	POS	New	New	Neg	POS	POS	S	S	S	R	S	No mutation	No amino acid change	No mutation	No amino acid change	No mutation	No amino acid change	No mutation	No amino acid change	No mutation	No amino acid change	No mutation	No amino acid change	No mutation	No amino acid change
EE-046	M	35-44	NO	NA	NA	NA	NA	NA	NA	NA	NA	NA	YES	YES	NO	NA	NO	POS	New	New	Neg	POS	POS	S	R	S	S	S	No mutation	No amino acid change	No mutation	No amino acid change	No mutation	No amino acid change	No mutation	No amino acid change	No mutation	No amino acid change	No mutation	No amino acid change	No mutation	No amino acid change
EE-047	M	45-54	YES	YES	YES	7	FORGETTING	1	YES	YES	180	NO	NO	NA	YES	NO	NO	NEG	Retreatment	Relapse	1+	POS	POS	S	S	S	S	S	No mutation	No amino acid change	No mutation	No amino acid change	No mutation	No amino acid change	No mutation	No amino acid change	No mutation	No amino acid change	No mutation	No amino acid change	No mutation	No amino acid change
EE-048	M	35-44	YES	YES	NO	NA	NA	NA	NA	NO	180	NO	NO	NA	NO	NA	NO	NEG	Retreatment	Relapse	1+	POS	POS	R	R	S	S	S	No mutation	No amino acid change	No mutation	No amino acid change	No mutation	No amino acid change	No mutation	No amino acid change	No mutation	No amino acid change	No mutation	No amino acid change	No mutation	No amino acid change
EE-049	M	35-44	YES	YES	NO	NA	NA	NA	NA	YES	180	YES	NO	NA	NO	NO	NO	NEG	Retreatment	Relapse	Neg	POS	POS	S	S	S	S	S	No mutation	No amino acid change	No mutation	No amino acid change	No mutation	No amino acid change	No mutation	No amino acid change	No mutation	No amino acid change	No mutation	No amino acid change	No mutation	No amino acid change
EE-050	M	35-44	YES	YES	NO	NA	NA	NA	NA	NO	240	NO	NO	NA	NO	NA	NO	POS	Retreatment	Treatment Failure	Neg	POS	POS	S	S	S	S	S	No mutation	No amino acid change	No mutation	No amino acid change	No mutation	No amino acid change	No mutation	No amino acid change	No mutation	No amino acid change	No mutation	No amino acid change	No mutation	No amino acid change
EE-051	M	25-34	YES	YES	NO	NA	NA	NA	NA	NO	240	YES	NO	NA	NO	NA	NO	NEG	Retreatment	Relapse	2+	POS	POS	S	R	S	R	R	No mutation	No amino acid change	944g>C	S315T	No mutation	No amino acid change	232g>A	G78S	No mutation	No amino acid change	No mutation	No amino acid change	No mutation	No amino acid change
EE-052	M	35-44	NO	NA	NA	NA	NA	NA	NA	NA	NA	NA	NO	NA	NO	NA	NO	POS	New	New	2+	POS	POS	S	S	S	S	S	No mutation	No amino acid change	No mutation	No amino acid change	No mutation	No amino acid change	No mutation	No amino acid change	No mutation	No amino acid change	No mutation	No amino acid change	No mutation	No amino acid change
EE-053	F	15-24	YES	YES	NO	NA	NA	NA	NA	NO	180	NO	NO	NA	NO	NA	NO	POS	Retreatment	Relapse	2+	POS	POS	S	S	S	S	S	No mutation	No amino acid change	No mutation	No amino acid change	No mutation	No amino acid change	No mutation	No amino acid change	No mutation	No amino acid change	No mutation	No amino acid change	No mutation	No amino acid change
EE-054	F	15-24	YES	YES	YES	15	FORGETTING	1	YES	NO	180	YES	YES	YES	NO	NA	NO	NEG	Retreatment	Relapse	1+	POS	POS	S	S	S	S	S	No mutation	No amino acid change	No mutation	No amino acid change	No mutation	No amino acid change	No mutation	No amino acid change	No mutation	No amino acid change	No mutation	No amino acid change	No mutation	No amino acid change
EE-055	M	Above 54	NO	NA	NA	NA	NA	NA	NA	NA	NA	NA	NO	NA	NO	NA	YES	UKNOWN	New	New	Neg	POS	POS	S	S	S	S	S	No mutation	No amino acid change	No mutation	No amino acid change	No mutation	No amino acid change	No mutation	No amino acid change	No mutation	No amino acid change	No mutation	No amino acid change	No mutation	No amino acid change
EE-056	M	15-24	YES	YES	NO	NA	NA	NA	NA	NO	180	NO	YES	YES	NO	NA	NO	NEG	Retreatment	Relapse	2+	POS	POS	S	S	S	S	S	No mutation	No amino acid change	No mutation	No amino acid change	No mutation	No amino acid change	No mutation	No amino acid change	No mutation	No amino acid change	No mutation	No amino acid change	No mutation	No amino acid change
EE-057	F	15-24	NO	NA	NA	NA	NA	NA	NA	NA	NA	NA	NO	NA	NO	NA	NO	UKNOWN	New	New	1+	POS	POS	S	S	S	S	S	No mutation	No amino acid change	No mutation	No amino acid change	No mutation	No amino acid change	No mutation	No amino acid change	No mutation	No amino acid change	No mutation	No amino acid change	No mutation	No amino acid change
EE-058	M	15-24	YES	YES	NO	NA	NA	NA	NA	NO	180	NO	NO	NA	NO	NA	NO	NEG	Retreatment	Relapse	1+	POS	POS	S	S	S	S	S	No mutation	No amino acid change	No mutation	No amino acid change	No mutation	No amino acid change	No mutation	No amino acid change	No mutation	No amino acid change	No mutation	No amino acid change	No mutation	No amino acid change
EE-059	F	25-34	YES	YES	NO	NA	NA	NA	NA	NO	180	NO	NO	NA	NO	NA	NO	POS	Retreatment	Relapse	1+	POS	POS	S	S	S	S	S	No mutation	No amino acid change	No mutation	No amino acid change	No mutation	No amino acid change	No mutation	No amino acid change	No mutation	No amino acid change	No mutation	No amino acid change	No mutation	No amino acid change
EE-060	F	15-24	YES	YES	YES	21	NO Symptom	1	YES	NO	180	YES	NO	NA	YES	YES	NO	NEG	Retreatment	Relapse	1+	POS	POS	S	S	S	S	S	No mutation	No amino acid change	No mutation	No amino acid change	No mutation	No amino acid change	No mutation	No amino acid change	No mutation	No amino acid change	No mutation	No amino acid change	No mutation	No amino acid change
EE-061	F	15-24	YES	YES	NO	NA	NA	NA	NA	YES	180	NO	NO	NA	NO	NA	NO	NEG	Retreatment	Relapse	1+	POS	POS	S	S	S	S	S	No mutation	No amino acid change	No mutation	No amino acid change	No mutation	No amino acid change	No mutation	No amino acid change	No mutation	No amino acid change	No mutation	No amino acid change	No mutation	No amino acid change
EE-062	F	35-44	NO	NA	NA	NA	NA	NA	NA	NA	NA	NA	NO	NA	NO	NA	NO	NEG	New	New	Neg	POS	POS	S	S	S	S	S	No mutation	No amino acid change	No mutation	No amino acid change	No mutation	No amino acid change	No mutation	No amino acid change	No mutation	No amino acid change	No mutation	No amino acid change	No mutation	No amino acid change
EE-063	F	15-24	NO	NA	NA	NA	NA	NA	NA	NA	NA	NA	NO	NA	NO	NA	NO	NEG	New	New	2+	POS	POS	S	S	S	S	S	No mutation	No amino acid change	No mutation	No amino acid change	No mutation	No amino acid change	No mutation	No amino acid change	No mutation	No amino acid change	No mutation	No amino acid change	No mutation	No amino acid change
EE-064	M	15-24	NO	NA	NA	NA	NA	NA	NA	NA	NA	NA	NO	NA	NO	NA	NO	POS	New	New	1+	POS	POS	S	S	S	S	S	No mutation	No amino acid change	No mutation	No amino acid change	No mutation	No amino acid change	No mutation	No amino acid change	No mutation	No amino acid change	No mutation	No amino acid change	No mutation	No amino acid change
EE-065	F	Above 54	YES	YES	NO	NA	NA	NA	NA	NO	180	NO	NO	NA	NO	NO	NO	NEG	Retreatment	Relapse	2+	POS	POS	S	S	S	S	S	No mutation	No amino acid change	No mutation	No amino acid change	No mutation	No amino acid change	No mutation	No amino acid change	No mutation	No amino acid change	No mutation	No amino acid change	No mutation	No amino acid change
EE-066	M	25-34	NO	NA	NA	NA	NA	NA	NA	NA	NA	NA	NO	NA	NO	NA	NO	POS	New	New	Neg	POS	POS	S	S	S	S	S	No mutation	No amino acid change	No mutation	No amino acid change	No mutation	No amino acid change	No mutation	No amino acid change	No mutation	No amino acid change	No mutation	No amino acid change	No mutation	No amino acid change
EE-067	M	25-34	NO	NA	NA	NA	NA	NA	NA	NA	NA	NA	YES	NO	NO	NA	NO	NEG	New	New	2+	POS	POS	S	S	S	S	S	No mutation	No amino acid change	No mutation	No amino acid change	No mutation	No amino acid change	No mutation	No amino acid change	No mutation	No amino acid change	No mutation	No amino acid change	No mutation	No amino acid change
EE-068	F	35-44	NO	NA	NA	NA	NA	NA	NA	NA	NA	NA	YES	NO	NO	NA	NO	NEG	New	New	scanty	POS	POS	S	S	S	S	S	No mutation	No amino acid change	No mutation	No amino acid change	No mutation	No amino acid change	No mutation	No amino acid change	No mutation	No amino acid change	No mutation	No amino acid change	No mutation	No amino acid change
EE-069	F	25-34	NO	NA	NA	NA	NA	NA	NA	NA	NA	NA	NO	NA	NO	NA	NO	POS	New	New	scanty	POS	POS	S	S	S	S	S	No mutation	No amino acid change	No mutation	No amino acid change	No mutation	No amino acid change	No mutation	No amino acid change	No mutation	No amino acid change	No mutation	No amino acid change	No mutation	No amino acid change
EE-070	M	35-44	NO	NA	NA	NA	NA	NA	NA	NA	NA	NA	YES	NO	NO	NA	NO	POS	New	New	Neg	POS	POS	S	S	S	S	S	No mutation	No amino acid change	No mutation	No amino acid change	No mutation	No amino acid change	No mutation	No amino acid change	No mutation	No amino acid change	No mutation	No amino acid change	No mutation	No amino acid change
EE-071	M	15-24	NO	NA	NA	NA	NA	NA	NA	NA	NA	NA	YES	NO	NO	NA	YES	UKNOWN	New	New	1+	POS	POS	S	S	S	R	S	No mutation	No amino acid change	No mutation	No amino acid change	No mutation	No amino acid change	No mutation	No amino acid change	No mutation	No amino acid change	No mutation	No amino acid change	No mutation	No amino acid change
EE-072	M	45-54	YES	YES	NO	NA	NA	NA	NA	NO	180	NO	NO	NA	YES	NO	NO	POS	Retreatment	Relapse	scanty	POS	POS	S	S	S	S	S	No mutation	No amino acid change	No mutation	No amino acid change	No mutation	No amino acid change	No mutation	No amino acid change	No mutation	No amino acid change	No mutation	No amino acid change	No mutation	No amino acid change
EE-073	F	15-24	YES	YES	NO	NA	NA	NA	NA	NO	180	NO	YES	NO	NO	NA	NO	POS	Retreatment	Relapse	1+	POS	POS	S	S	S	S	S	No mutation	No amino acid change	No mutation	No amino acid change	No mutation	No amino acid change	No mutation	No amino acid change	No mutation	No amino acid change	No mutation	No amino acid change	No mutation	No amino acid change
EE-074	M	35-44	NO	NA	NA	NA	NA	NA	NA	NA	NA	NA	NO	NA	NO	NA	NO	POS	New	New	Neg	POS	POS	S	S	S	S	S	No mutation	No amino acid change	No mutation	No amino acid change	No mutation	No amino acid change	No mutation	No amino acid change	No mutation	No amino acid change	No mutation	No amino acid change	No mutation	No amino acid change
EE-075	M	15-24	YES	YES	NO	NA	NA	NA	NA	NO	180	YES	NO	NA	YES	NO	NO	NEG	Retreatment	Relapse	scanty	POS	POS	S	S	S	S	S	No mutation	No amino acid change	No mutation	No amino acid change	No mutation	No amino acid change	No mutation	No amino acid change	No mutation	No amino acid change	No mutation	No amino acid change	No mutation	No amino acid change
EE-076	F	45-54	YES	YES	NO	NA	NA	NA	NA	NO	180	NO	NO	NA	NO	NA	NO	POS	Retreatment	Relapse	2+	POS	POS	S	S	S	S	S	No mutation	No amino acid change	No mutation	No amino acid change	No mutation	No amino acid change	No mutation	No amino acid change	No mutation	No amino acid change	No mutation	No amino acid change	No mutation	No amino acid change
EE-077	M	15-24	NO	NA	NA	NA	NA	NA	NA	NA	NA	NA	YES	NO	YES	YES	NO	NEG	New	New	Neg	POS	POS	S	S	S	S	S	No mutation	No amino acid change	No mutation	No amino acid change	No mutation	No amino acid change	No mutation	No amino acid change	No mutation	No amino acid change	No mutation	No amino acid change	No mutation	No amino acid change
EE-078	M	25-34	YES	YES	NO	NA	NA	NA	NA	NO	180	YES	NO	NA	NO	NA	NO	NEG	Retreatment	Relapse	1+	POS	POS	S	S	S	S	S	No mutation	No amino acid change	No mutation	No amino acid change	No mutation	No amino acid change	No mutation	No amino acid change	No mutation	No amino acid change	No mutation	No amino acid change	No mutation	No amino acid change
EE-079	F	35-44	YES	YES	NO	NA	NA	NA	NA	NO	180	NO	NO	NA	NO	NA	NO	NEG	Retreatment	Relapse	2+	POS	POS	S	S	S	S	S	No mutation	No amino acid change	No mutation	No amino acid change	No mutation	No amino acid change	No mutation	No amino acid change	No mutation	No amino acid change	No mutation	No amino acid change	No mutation	No amino acid change
EE-080	M	15-24	NO	NA	NA	NA	NA	NA	NA	NA	NA	NA	YES	NO	NO	NA	YES	NEG	New	New	scanty	POS	POS	S	S	S	S	S	No mutation	No amino acid change	No mutation	No amino acid change	No mutation	No amino acid change	No mutation	No amino acid change	No mutation	No amino acid change	No mutation	No amino acid change	No mutation	No amino acid change
EE-081	F	35-44	NO	NA	NA	NA	NA	NA	NA	NA	NA	NA	NO	NA	NO	NA	NO	POS	New	New	Neg	POS	POS	S	S	S	S	S	No mutation	No amino acid change	No mutation	No amino acid change	No mutation	No amino acid change	No mutation	No amino acid change	No mutation	No amino acid change	No mutation	No amino acid change	No mutation	No amino acid change
EE-082	M	25-34	YES	YES	NO	NA	NA	NA	NA	NO	180	YES	NO	NA	NO	NA	NO	NEG	Retreatment	Relapse	1+	POS	POS	S	S	S	S	S	No mutation	No amino acid change	No mutation	No amino acid change	No mutation	No amino acid change	No mutation	No amino acid change	No mutation	No amino acid change	No mutation	No amino acid change	No mutation	No amino acid change
EE-083	F	25-34	YES	YES	NO	NA	NA	NA	NA	NO	180	NO	NO	NA	NO	NA	NO	NEG	Retreatment	Relapse	2+	POS	POS	S	S	S	S	S	No mutation	No amino acid change	No mutation	No amino acid change	No mutation	No amino acid change	No mutation	No amino acid change	No mutation	No amino acid change	No mutation	No amino acid change	No mutation	No amino acid change
EE-084	F	25-34	YES	YES	NO	NA	NA	NA	NA	NO	180	NO	NO	NA	NO	NA	NO	NEG	Retreatment	Relapse	scanty	POS	POS	S	S	S	S	S	No mutation	No amino acid change	No mutation	No amino acid change	No mutation	No amino acid change	No mutation	No amino acid change	No mutation	No amino acid change	No mutation	No amino acid change	No mutation	No amino acid change
EE-085	M	45-54	YES	YES	NO	NA	NA	NA	NA	NO	180	NO	NO	NA	NO	NA	NO	POS	Retreatment	Relapse	1+	POS	POS	S	S	S	S	S	No mutation	No amino acid change	No mutation	No amino acid change	No mutation	No amino acid change	No mutation	No amino acid change	No mutation	No amino acid change	No mutation	No amino acid change	No mutation	No amino acid change
EE-086	F	35-44	NO	NA	NA	NA	NA	NA	NA	NA	NA	NA	NO	NA	NO	NO	NO	NEG	New	New	3+	POS	POS	S	S	S	S	S	No mutation	No amino acid change	No mutation	No amino acid change	No mutation	No amino acid change	No mutation	No amino acid change	No mutation	No amino acid change	No mutation	No amino acid change	No mutation	No amino acid change
EE-087	M	15-24	YES	YES	NO	NA	NA	NA	NA	NO	180	NO	NO	NA	NO	NA	NO	NEG	Retreatment	Relapse	scanty	POS	POS	S	S	S	S	S	No mutation	No amino acid change	No mutation	No amino acid change	No mutation	No amino acid change	No mutation	No amino acid change	No mutation	No amino acid change	No mutation	No amino acid change	No mutation	No amino acid change
EE-088	F	35-44	YES	YES	NO	NA	NA	NA	NA	NO	180	NO	YES	YES	NO	NA	NO	NEG	Retreatment	Relapse	1+	POS	POS	S	S	S	S	S	No mutation	No amino acid change	No mutation	No amino acid change	No mutation	No amino acid change	No mutation	No amino acid change	No mutation	No amino acid change	No mutation	No amino acid change	No mutation	No amino acid change
EE-089	M	25-34	NO	NA	NA	NA	NA	NA	NA	NA	NA	NA	NO	NA	NO	NA	NO	POS	New	New	Neg	POS	POS	S	S	S	S	S	No mutation	No amino acid change	No mutation	No amino acid change	No mutation	No amino acid change	No mutation	No amino acid change	No mutation	No amino acid change	No mutation	No amino acid change	No mutation	No amino acid change
EE-090	F	25-34	YES	YES	NO	NA	NA	NA	NA	NO	180	NO	NO	NA	NO	NA	NO	NEG	Retreatment	Relapse	Neg	POS	POS	S	S	S	S	S	No mutation	No amino acid change	No mutation	No amino acid change	No mutation	No amino acid change	No mutation	No amino acid change	No mutation	No amino acid change	No mutation	No amino acid change	No mutation	No amino acid change
EE-091	M	25-34	YES	YES	NO	NA	NA	NA	NA	NO	180	NO	NO	NA	NO	NA	NO	POS	Retreatment	Relapse	scanty	POS	POS	S	S	S	S	S	No mutation	No amino acid change	No mutation	No amino acid change	No mutation	No amino acid change	No mutation	No amino acid change	No mutation	No amino acid change	No mutation	No amino acid change	No mutation	No amino acid change
EE-092	M	25-34	YES	YES	NO	NA	NA	NA	NA	NO	180	NO	NO	NA	NO	NA	NO	POS	Retreatment	Relapse	2+	POS	POS	S	S	S	S	S	No mutation	No amino acid change	No mutation	No amino acid change	No mutation	No amino acid change	No mutation	No amino acid change	No mutation	No amino acid change	No mutation	No amino acid change	No mutation	No amino acid change
EE-093	F	25-34	NO	NA	NA	NA	NA	NA	NA	NA	NA	NA	NO	NA	NO	NA	NO	POS	New	New	scanty	POS	POS	S	S	S	S	S	No mutation	No amino acid change	No mutation	No amino acid change	No mutation	No amino acid change	No mutation	No amino acid change	No mutation	No amino acid change	No mutation	No amino acid change	No mutation	No amino acid change
EE-094	M	45-54	YES	YES	NO	NA	NA	NA	NA	NO	180	NO	NO	NA	NO	NO	NO	NEG	Retreatment	Relapse	1+	POS	POS	S	S	S	S	S	No mutation	No amino acid change	No mutation	No amino acid change	No mutation	No amino acid change	No mutation	No amino acid change	No mutation	No amino acid change	No mutation	No amino acid change	No mutation	No amino acid change
EE-095	M	25-34	YES	YES	NA	NA	NA	NA	NA	NO	180	NO	YES	YES	NO	NA	NO	POS	Retreatment	Relapse	1+	POS	POS	S	S	S	R	S	No mutation	No amino acid change	No mutation	No amino acid change	No mutation	No amino acid change	No mutation	No amino acid change	No mutation	No amino acid change	No mutation	No amino acid change	No mutation	No amino acid change
EE-096	M	35-44	YES	YES	NO	NA	NA	NA	NA	NO	180	NO	YES	YES	NO	NA	NO	NEG	Retreatment	Relapse	Neg	POS	POS	S	S	S	S	S	No mutation	No amino acid change	No mutation	No amino acid change	No mutation	No amino acid change	No mutation	No amino acid change	No mutation	No amino acid change	No mutation	No amino acid change	No mutation	No amino acid change
EE-097	M	45-54	YES	YES	NO	NA	NA	NA	NA	NO	180	NO	NO	NA	NO	NA	NO	POS	Retreatment	Relapse	2+	POS	POS	S	S	S	S	S	No mutation	No amino acid change	No mutation	No amino acid change	No mutation	No amino acid change	No mutation	No amino acid change	No mutation	No amino acid change	No mutation	No amino acid change	No mutation	No amino acid change
EE-098	M	Above 54	YES	YES	NO	NA	NA	NA	NA	NO	180	NO	NO	NA	NO	NA	NO	NEG	Retreatment	Relapse	1+	POS	POS	S	S	S	S	S	No mutation	No amino acid change	No mutation	No amino acid change	No mutation	No amino acid change	No mutation	No amino acid change	No mutation	No amino acid change	No mutation	No amino acid change	No mutation	No amino acid change
EE-099	M	35-44	NO	NA	NA	NA	NA	NA	NA	NA	NA	NA	NO	NA	NO	NA	NO	POS	New	New	2+	POS	POS	S	S	S	S	S	No mutation	No amino acid change	No mutation	No amino acid change	No mutation	No amino acid change	No mutation	No amino acid change	No mutation	No amino acid change	No mutation	No amino acid change	No mutation	No amino acid change
EE-100	F	Above 54	YES	YES	NO	NA	NA	NA	NA	NO	180	NO	NO	NA	NO	NA	NO	POS	Retreatment	Relapse	2+	POS	POS	S	S	S	S	S	No mutation	No amino acid change	No mutation	No amino acid change	No mutation	No amino acid change	No mutation	No amino acid change	No mutation	No amino acid change	No mutation	No amino acid change	No mutation	No amino acid change
EE-101	M	25-34	YES	YES	NO	NA	NA	NA	NA	NO	180	NO	YES	YES	NO	NA	NO	POS	Retreatment	Relapse	Neg	POS	POS	S	S	S	S	S	No mutation	No amino acid change	No mutation	No amino acid change	No mutation	No amino acid change	No mutation	No amino acid change	No mutation	No amino acid change	No mutation	No amino acid change	No mutation	No amino acid change
EE-102	M	Above 54	NO	NA	NA	NA	NA	NA	NA	NA	NA	NA	YES	NO	NO	NA	NO	POS	New	New	2+	POS	POS	S	S	S	S	S	No mutation	No amino acid change	No mutation	No amino acid change	No mutation	No amino acid change	No mutation	No amino acid change	No mutation	No amino acid change	No mutation	No amino acid change	No mutation	No amino acid change
EE-103	F	35-44	YES	YES	NO	NA	NA	NA	NA	NO	180	NO	YES	YES	NO	NA	NO	NEG	Retreatment	Relapse	scanty	POS	POS	S	S	S	S	S	No mutation	No amino acid change	No mutation	No amino acid change	No mutation	No amino acid change	No mutation	No amino acid change	No mutation	No amino acid change	No mutation	No amino acid change	No mutation	No amino acid change
EE-104	M	35-44	YES	YES	NO	NA	NA	NA	NA	NO	180	NO	YES	YES	NO	NA	NO	NEG	Retreatment	Relapse	1+	POS	POS	S	S	S	S	S	No mutation	No amino acid change	No mutation	No amino acid change	No mutation	No amino acid change	No mutation	No amino acid change	No mutation	No amino acid change	No mutation	No amino acid change	No mutation	No amino acid change
EE-105	M	35-44	NO	NA	NA	NA	NA	NA	NA	NA	NA	NA	NO	NA	NO	NA	NO	POS	New	New	Neg	POS	POS	S	S	S	S	S	No mutation	No amino acid change	No mutation	No amino acid change	No mutation	No amino acid change	No mutation	No amino acid change	No mutation	No amino acid change	No mutation	No amino acid change	No mutation	No amino acid change
EE-106	M	45-54	YES	YES	NO	NA	NA	NA	NA	NO	180	NO	NO	NA	NO	NA	NO	NEG	Retreatment	Relapse	3+	POS	POS	S	S	S	S	S	No mutation	No amino acid change	No mutation	No amino acid change	No mutation	No amino acid change	No mutation	No amino acid change	No mutation	No amino acid change	No mutation	No amino acid change	No mutation	No amino acid change
EE-107	M	35-44	YES	YES	NO	NA	NA	NA	NA	NO	180	NO	YES	NO	NO	NA	NO	POS	Retreatment	Relapse	1+	POS	POS	S	S	S	S	S	No mutation	No amino acid change	No mutation	No amino acid change	No mutation	No amino acid change	No mutation	No amino acid change	No mutation	No amino acid change	No mutation	No amino acid change	No mutation	No amino acid change
EE-108	M	25-34	YES	YES	NO	NA	NA	NA	NA	YES	180	NO	YES	NO	NO	NA	NO	NEG	Retreatment	Relapse	scanty	POS	POS	S	S	S	S	S	No mutation	No amino acid change	No mutation	No amino acid change	No mutation	No amino acid change	No mutation	No amino acid change	No mutation	No amino acid change	No mutation	No amino acid change	No mutation	No amino acid change
EE-109	M	35-44	YES	YES	NO	NA	NA	NA	NA	YES	180	NO	YES	NO	NO	NA	NO	POS	Retreatment	Relapse	Neg	POS	POS	S	S	S	S	S	No mutation	No amino acid change	No mutation	No amino acid change	No mutation	No amino acid change	No mutation	No amino acid change	No mutation	No amino acid change	No mutation	No amino acid change	No mutation	No amino acid change
EE-110	M	Above 54	YES	YES	YES	30	NO Symptom	1	YES	NO	180	NO	NO	NA	YES	SOMETIMES	NO	NEG	Retreatment	Relapse	3+	POS	POS	S	S	S	S	S	No mutation	No amino acid change	No mutation	No amino acid change	No mutation	No amino acid change	No mutation	No amino acid change	No mutation	No amino acid change	No mutation	No amino acid change	No mutation	No amino acid change
EE-111	M	35-44	NO	NA	NA	NA	NA	NA	NA	NA	NA	NA	NO	NA	NO	NA	NO	NEG	New	New	1+	POS	POS	S	S	S	S	S	No mutation	No amino acid change	No mutation	No amino acid change	No mutation	No amino acid change	No mutation	No amino acid change	No mutation	No amino acid change	No mutation	No amino acid change	No mutation	No amino acid change
EE-112	M	35-44	YES	YES	NO	NA	NA	NA	NA	NO	180	NO	NO	NA	NO	NA	NO	NEG	Retreatment	Relapse	Neg	POS	POS	S	S	S	S	S	No mutation	No amino acid change	No mutation	No amino acid change	No mutation	No amino acid change	No mutation	No amino acid change	No mutation	No amino acid change	No mutation	No amino acid change	No mutation	No amino acid change
EE-113	M	25-34	YES	YES	NO	NA	NA	NA	NA	NO	180	NO	NO	NA	NO	NA	NO	POS	Retreatment	Relapse	1+	POS	POS	S	S	S	S	S	No mutation	No amino acid change	No mutation	No amino acid change	No mutation	No amino acid change	No mutation	No amino acid change	No mutation	No amino acid change	No mutation	No amino acid change	No mutation	No amino acid change
EE-114	M	35-44	NO	NA	NA	NA	NA	NA	NA	NA	NA	NA	NO	NA	NO	NA	NO	NEG	New	New	Neg	POS	POS	S	S	S	S	S	No mutation	No amino acid change	No mutation	No amino acid change	No mutation	No amino acid change	No mutation	No amino acid change	No mutation	No amino acid change	No mutation	No amino acid change	No mutation	No amino acid change
EE-115	M	35-44	YES	YES	NO	NA	NA	NA	NA	NO	180	NO	NO	NA	NO	NA	NO	POS	Retreatment	Relapse	1+	POS	POS	S	S	S	S	S	No mutation	No amino acid change	No mutation	No amino acid change	No mutation	No amino acid change	No mutation	No amino acid change	No mutation	No amino acid change	No mutation	No amino acid change	No mutation	No amino acid change
EE-116	M	35-44	NO	NA	NA	NA	NA	NA	NA	NA	NA	NA	NO	NA	NO	NA	NO	POS	New	New	1+	POS	POS	S	S	S	S	S	No mutation	No amino acid change	No mutation	No amino acid change	No mutation	No amino acid change	No mutation	No amino acid change	No mutation	No amino acid change	No mutation	No amino acid change	No mutation	No amino acid change
EE-117	F	25-34	YES	YES	YES	45	NO Symptom	1	NO	YES	90	YES	YES	NO	NO	NA	NO	POS	Retreatment	Defaulter	1+	POS	POS	S	S	S	S	S	No mutation	No amino acid change	No mutation	No amino acid change	No mutation	No amino acid change	No mutation	No amino acid change	No mutation	No amino acid change	No mutation	No amino acid change	No mutation	No amino acid change
EE-118	M	15-24	YES	YES	NO	NA	NA	NA	NA	NO	180	NO	NO	NA	NO	NA	NO	NEG	Retreatment	Relapse	2+	POS	POS	S	S	S	S	S	No mutation	No amino acid change	No mutation	No amino acid change	No mutation	No amino acid change	No mutation	No amino acid change	No mutation	No amino acid change	No mutation	No amino acid change	No mutation	No amino acid change
EE-119	M	25-34	YES	YES	NO	NA	NA	NA	NA	NO	180	NO	NO	NA	NO	NA	NO	NEG	Retreatment	Relapse	Neg	POS	POS	S	S	S	S	S	1370t>C	L538P	No mutation	No amino acid change	No mutation	No amino acid change	No mutation	No amino acid change	No mutation	No amino acid change	No mutation	No amino acid change	No mutation	No amino acid change
EE-120	F	25-34	NO	NA	NA	NA	NA	NA	NA	NA	NA	NA	NO	NO	NO	NO	NO	NEG	New	New	1+	POS	POS	S	R	S	R	S	1369c>G	L538V	No mutation	No amino acid change	No mutation	No amino acid change	No mutation	No amino acid change	No mutation	No amino acid change	No mutation	No amino acid change	No mutation	No amino acid change
EE-121	F	25-34	YES	YES	NO	NA	NA	NA	NA	YES	240	YES	YES	NO	YES	NO	NO	NEG	Retreatment	Relapse	2+	POS	POS	S	R	S	R	R	1355t>C	L533P	944g>C	S315T	No mutation	No amino acid change	388g>A	V130M	No mutation	No amino acid change	No mutation	No amino acid change	No mutation	No amino acid change
EE-122	F	35-44	YES	YES	NO	NA	NA	NA	NA	NO	180	YES	NO	NA	NO	NO	YES	NEG	Retreatment	Relapse	2+	POS	POS	S	R	S	R	S	1355t>C	L533P	944g>C	S315T	No mutation	No amino acid change	388g>A	V130M	No mutation	No amino acid change	263a>C	K88T	No mutation	No amino acid change
EE-123	F	35-44	YES	YES	YES	30	NO Symptom	1	NO	NO	120	YES	NO	NA	NO	NA	NO	NEG	Retreatment	Relapse	2+	POS	POS	S	R	S	S	S	1350g>C	S531S	No mutation	No amino acid change	No mutation	No amino acid change	No mutation	No amino acid change	No mutation	No amino acid change	No mutation	No amino acid change	No mutation	No amino acid change
EE-124	M	25-34	YES	YES	YES	15	NO Symptom	1	YES	NO	180	NO	NO	NA	YES	NO	NO	NEG	Retreatment	Relapse	2+	POS	POS	R	R	R	R	S	1349c>T	S531L	944g>C	S315T	No mutation	No amino acid change	389t>G	V130G	1217g>C	G406A	No mutation	No amino acid change	No mutation	No amino acid change
EE-125	F	25-34	YES	YES	NO	NA	NA	NA	NA	NO	180	NO	NO	NA	NO	NA	NO	NEG	Retreatment	Relapse	1+	POS	POS	R	R	R	R	R	1349c>T	S531L	944g>C	S315T	No mutation	No amino acid change	416t>C	V139A	918g>A	M306I	No mutation	No amino acid change	891g>A	WT
EE-126	F	25-34	YES	YES	NO	NA	NA	NA	NA	YES	180	YES	YES	NO	NO	NA	NO	NEG	Retreatment	retreament	1+	POS	POS	R	R	R	S	R	1349c>T	S531L	944g>C	S315T	No mutation	No amino acid change	192 insA 195c>T	S65fs	916a>G	M306V	No mutation	No amino acid change	No mutation	No amino acid change
EE-127	F	45-54	NO	NA	NA	NA	NA	NA	NA	NA	NA	NA	NO	NA	NO	NA	NO	POS	New	New	2+	POS	POS	R	R	R	R	R	1349c>T	S531L	944g>C	S315T	No mutation	No amino acid change	416t>C	V139A	918g>A	M306I	128a>G	K43R	No mutation	No amino acid change
EE-128	F	25-34	YES	YES	NO	NA	NA	NA	NA	NO	180	NO	NO	NA	NO	NA	NO	POS	Retreatment	Relapse	1+	POS	POS	R	R	R	S	S	1349c>t	S531L	944g>C	S315T	No mutation	No amino acid change	No mutation	No amino acid change	918g>A	M306I	No mutation	No amino acid change	No mutation	No amino acid change
EE-129	M	25-34	YES	YES	NO	NA	NA	NA	NA	NO	180	YES	YES	NO	NO	NA	NO	POS	Retreatment	Relapse	scanty	POS	POS	R	R	S	S	R	1349c>T	S531L	944g>C	S315T	No mutation	No amino acid change	389t>G	V130G	No mutation	No amino acid change	263a>G	K88R	No mutation	No amino acid change
EE-130	F	25-34	YES	YES	NO	NA	NA	NA	NA	NO	180	NO	YES	YES	NO	NA	NO	POS	Retreatment	Relapse	Neg	POS	POS	R	R	R	R	R	1349c>T	S531L	944g>C	S315H	No mutation	No amino acid change	192 insA 195c>T	S65fs	916a>G	M306V	263a>G	K88R	No mutation	No amino acid change
EE-131	F	25-34	NO	NA	NA	NA	NA	NA	NA	NA	NA	NA	NO	NA	NO	NA	YES	POS	New	New	2+	POS	POS	R	S	S	S	S	1349c>T	S531L	No mutation	No amino acid change	No mutation	No amino acid change	No mutation	No amino acid change	No mutation	No amino acid change	No mutation	No amino acid change	No mutation	No amino acid change
EE-132	F	25-34	YES	YES	NO	NA	NA	NA	NA	YES	180	YES	YES	YES	YES	NOt Remember	YES	POS	Retreatment	Relapse	2+	POS	POS	R	R	R	R	R	1349c>T	S531L	944g>C	S315T	No mutation	No amino acid change	192 insA 195c>T	S65fs	916a>G	M306V	263a>C	K88T	No mutation	No amino acid change
EE-133	F	Above 54	YES	YES	NO	NA	NA	NA	NA	NO	180	NO	NO	NA	NO	NA	NO	NEG	Retreatment	Relapse	2+	POS	POS	R	R	R	R	R	1349c>T	S531L	944g>C	S315T	No mutation	No amino acid change	192 insA, 195c>T	S65fs	916a>G	M306V	263a>G	K88R	No mutation	No amino acid change
EE-134	F	25-34	YES	YES	NO	NA	NA	NA	NA	YES	180	NO	YES	NO	NO	NA	NO	POS	Retreatment	Relapse	1+	POS	POS	R	R	R	R	R	1349c>T	S531L	944g>C	S315T	No mutation	No amino acid change	192 insA 195c>T	S65fs	916a>G	M306V	263a>G	K88R	No mutation	No amino acid change
EE-135	M	25-34	YES	YES	NO	NA	NA	NA	NA	NO	240	NO	YES	YES	YES	NO	NO	POS	Retreatment	Treatment Failure	1+	POS	POS	R	R	R	R	R	1349c>T	S531L	944g>C	S315T	No mutation	No amino acid change	192 insA 195c>T	S65fs	916a>G	M306V	263a>G	K88R	No mutation	No amino acid change
EE-136	M	25-34	YES	YES	NO	NA	NA	NA	NA	NO	240	NO	YES	YES	NO	NA	NO	POS	Retreatment	Treatment Failure	2+	POS	POS	R	R	R	R	R	1349c>T	S531L	944g>C	S315T	No mutation	No amino acid change	389t>G	V130G	1217g>C	G406A	263a>C	K88T	No mutation	No amino acid change
EE-137	M	35-44	YES	YES	NO	NA	NA	NA	NA	NO	180	YES	NO	NA	NO	NA	NO	POS	Retreatment	Relapse	scanty	POS	POS	R	R	R	R	R	1349c>T	S531L	944g>C	S315T	No mutation	No amino acid change	192 insA 195c>T	S65fs	916a>G	M306V	263a>C	K88T	631a>c	-
EE-138	F	25-34	YES	YES	NO	NA	NA	NA	NA	NO	180	NO	YES	YES	NO	NA	NO	POS	Retreatment	Relapse	scanty	POS	POS	R	R	R	R	R	1349c>T	S531L	944g>C	S315T	No mutation	No amino acid change	389t>G	V130G	1217g>C	G406A	263a>C	K88T	No mutation	No amino acid change
EE-139	F	15-24	YES	YES	NO	NA	NA	NA	NA	NO	180	NO	NO	NA	YES	NO	NO	NEG	Retreatment	Relapse	1+	POS	POS	R	R	R	R	R	1349c>T	S531L	944g>C	S315T	No mutation	No amino acid change	192 insA 195c>T	S65fs	916a>G	M306V	No mutation	No amino acid change	No mutation	No amino acid change
EE-140	M	25-34	YES	YES	NO	NA	NA	NA	NA	NO	180	YES	NO	NA	NO	NA	YES	POS	Retreatment	Relapse	2+	POS	POS	R	R	R	R	R	1349c>T	S531L	944g>C	S315T	No mutation	No amino acid change	192 insA 195c>T	S65fs	916a>G	M306V	128a>G	K43R	No mutation	No amino acid change
EE-141	M	25-34	YES	YES	NO	NA	NA	NA	NA	NO	180	YES	NO	NA	NO	NA	YES	POS	Retreatment	Relapse	1+	POS	POS	R	R	R	R	R	1349c>T	S531L	944g>C	S315T	No mutation	No amino acid change	192 insA 195c>T	S65fs	916a>G	M306V	No mutation	No amino acid change	No mutation	No amino acid change
EE-142	F	35-44	YES	YES	YES	30	NO Symptom	1	YES	NO	180	NO	NO	NA	YES	SOMETIMES	NO	POS	Retreatment	Relapse	1+	POS	POS	R	R	S	S	S	1349c>T	S531L	944g>C	S315T	No mutation	No amino acid change	No mutation	No amino acid change	No mutation	No amino acid change	No mutation	No amino acid change	No mutation	No amino acid change
EE-143	M	25-34	NO	NA	NA	NA	NA	NA	NA	NA	NA	NA	NO	NA	NO	NA	NO	POS	New	New	1+	POS	POS	R	R	R	R	R	1349c>T	S531L	944g>C	S315T	No mutation	No amino acid change	416t>C	V139A	918g>A	M306I	128a>G	K43R	No mutation	No amino acid change
EE-144	M	35-44	YES	YES	NO	NA	NA	NA	NA	NO	180	NO	YES	YES	NO	NA	NO	NEG	Retreatment	Relapse	2+	POS	POS	R	R	S	S	R	1349c>T	S531L	944g>C	S315T	No mutation	No amino acid change	226a>C	T76P	No mutation	No amino acid change	263a>C	K88T	No mutation	No amino acid change
EE-145	M	25-34	YES	YES	NO	NA	NA	NA	NA	NO	180	NO	NO	NA	YES	NO	NO	POS	Retreatment	Relapse	1+	POS	POS	R	R	R	R	R	1349c>T	S531L	944g>C	S315T	No mutation	No amino acid change	136g>A	A46T	918g>A, 1217g>C	M306I, G406A	263a>C	K88T	No mutation	No amino acid change
EE-146	M	25-34	YES	YES	NO	NA	NA	NA	NA	NO	180	NO	NO	NA	NO	NA	NO	POS	Retreatment	Relapse	1+	POS	POS	R	R	R	R	R	1349c>T	S531L	944g>C	S315T	No mutation	No amino acid change	416t>C	V139A	918g>A	M306I	No mutation	No amino acid change	No mutation	No amino acid change
EE-147	M	25-34	YES	YES	NO	NA	NA	NA	NA	NO	180	YES	YES	NO	NO	NA	NO	NEG	Retreatment	Relapse	1+	POS	POS	R	R	R	R	R	1349c>T	S531L	944g>C	S315T	No mutation	No amino acid change	192 insA 195c>T	S65fs	916a>G	M306V	No mutation	No amino acid change	No mutation	No amino acid change
EE-148	F	25-34	YES	YES	NO	NA	NA	NA	NA	NO	180	NO	NO	NA	NO	NA	NO	POS	Retreatment	Relapse	2+	POS	POS	R	R	R	R	S	1349c>T	S531L	944g>C	S315T	No mutation	No amino acid change	No mutation	No amino acid change	No mutation	No amino acid change	263a>C	K88T	No mutation	No amino acid change
EE-149	M	25-34	NO	NA	NA	NA	NA	NA	NA	NA	NA	NA	YES	YES	NO	NA	YES	POS	New	New	2+	POS	POS	R	R	R	R	R	1349c>T	S531L	944g>C	S315T	No mutation	No amino acid change	142a>G	K48E	1039dela	347fs	263a>G	K88R	No mutation	No amino acid change
EE-150	M	25-34	YES	YES	NO	NA	NA	NA	NA	YES	180	YES	NO	NA	NO	NA	YES	POS	Retreatment	Relapse	2+	POS	POS	R	R	R	R	R	1349c>T	S531L	944g>C	S315T	No mutation	No amino acid change	192 insA 195c>T	S65fs	916a>G	M306V	263a>G	K88R	No mutation	No amino acid change
EE-151	M	45-54	YES	YES	NO	NA	NA	NA	NA	NO	180	NO	NO	NA	NO	NA	NO	POS	Retreatment	Relapse	1+	POS	POS	R	R	R	R	R	1349c>T	S531L	944g>C	S315T	No mutation	No amino acid change	192 insA 195c>T	S65fs	916a>G	M306V	No mutation	No amino acid change	No mutation	No amino acid change
EE-152	M	35-44	YES	YES	NO	NA	NA	NA	NA	NO	180	NO	YES	NO	NO	NA	NO	POS	Retreatment	Relapse	1+	POS	POS	R	R	R	R	R	1349c>T	S531L	944g>C	S315T	-44c>T	C-15T	389t>G	V130G	1217g>C	G406A	263a>C	K88T	No mutation	No amino acid change
EE-153	M	25-34	YES	YES	NO	NA	NA	NA	NA	NO	180	NO	YES	YES	NO	NA	NO	NEG	Retreatment	Relapse	1+	POS	POS	R	R	R	R	S	1349c>T	S531L	944g>C	S315T	No mutation	No amino acid change	No mutation	No amino acid change	918g>A	M306I	No mutation	No amino acid change	514a>C	-
EE-154	M	25-34	YES	YES	NO	NA	NA	NA	NA	NO	180	NO	YES	NO	YES	NO	NO	POS	Retreatment	Relapse	1+	POS	POS	R	R	R	R	R	1349c>T	S531L	944g>C	S315T	No mutation	No amino acid change	192 insA 195c>T	S65fs	916a>G	M306V	263a>G	K88R	No mutation	No amino acid change
EE-155	M	25-34	NO	NA	NA	NA	NA	NA	NA	NA	NA	NA	NO	NA	NO	NA	NO	POS	New	New	scanty	POS	POS	R	R	R	R	R	1349c>T	S531L	944g>C	S315T	No mutation	No amino acid change	464t>C	V155A	918g>A	M306I	128a>G	K43R	No mutation	No amino acid change
EE-156	M	35-44	YES	YES	NO	NA	NA	NA	NA	NO	180	NO	NO	NA	YES	YES	NO	NEG	Retreatment	Relapse	1+	POS	POS	R	R	S	R	S	1349c>T	S531L	944g>C	S315T	No mutation	No amino acid change	No mutation	No amino acid change	No mutation	No amino acid change	263a>C	K88T	No mutation	No amino acid change
EE-157	M	25-34	YES	YES	NO	NA	NA	NA	NA	YES	180	YES	NO	NA	NO	NA	NO	POS	Retreatment	Relapse	1+	POS	POS	R	R	R	R	R	1349c>T	S531L	944g>C	S315T	No mutation	No amino acid change	No mutation	No amino acid change	1217g>c	G406A	263a>C	K88T	No mutation	No amino acid change
EE-158	M	25-34	YES	YES	NO	NA	NA	NA	NA	NO	180	NO	YES	YES	NO	NA	NO	POS	Retreatment	Relapse	1+	POS	POS	R	R	R	R	R	1349c>T	S531L	944g>C	S315T	No mutation	No amino acid change	-11a>G	-	918g>A	M306I	No mutation	No amino acid change	No mutation	No amino acid change
EE-159	M	25-34	NO	NA	NA	NA	NA	NA	NA	NA	NA	NA	NO	NA	YES	NO	YES	POS	New	New	scanty	POS	POS	R	R	R	R	R	1349c>T	S531L	944g>C	S315T	No mutation	No amino acid change	529-530insA	177fs	1217g>C	G406A	263a>G	K88R	No mutation	No amino acid change
EE-160	F	25-34	YES	YES	NO	NA	NA	NA	NA	YES	180	NO	NO	NA	NO	NA	NO	POS	Retreatment	Relapse	1+	POS	POS	R	R	R	R	R	1349c>T	S531L	944g>C	S315T	No mutation	No amino acid change	300-301insGC	100fs	918g>A	M306I	No mutation	No amino acid change	No mutation	No amino acid change
EE-161	M	35-44	NO	NA	NA	NA	NA	NA	NA	NA	NA	NA	NO	NA	YES	YES	YES	POS	New	New	1+	POS	POS	R	R	R	R	R	1349c>T	S531L	944g>C	S315T	No mutation	No amino acid change	226a>C	T76P	1217g>C	G406A	263a>C	K88T	No mutation	No amino acid change
EE-162	M	25-34	YES	YES	NO	NA	NA	NA	NA	NO	240	NO	NO	NA	NO	NA	NO	POS	Retreatment	Treatment Failure	2+	POS	POS	R	R	R	R	S	1349c>T	S531L	944g>C	S315T	No mutation	No amino acid change	No mutation	No amino acid change	947t>G, 1061a>C	M316R, D354A	No mutation	No amino acid change	No mutation	No amino acid change
EE-163	M	25-34	YES	YES	YES	45	NO Symptom	1	NO	NO	105	YES	YES	NO	NO	NA	NO	POS	Retreatment	Defaulter	1+	POS	POS	R	R	R	R	R	1349c>T	S531L	944g>C	S315T	No mutation	No amino acid change	226a>C	T76P	1217g>c	G406A	No mutation	No amino acid change	No mutation	No amino acid change
EE-164	F	35-44	NO	NA	NA	NA	NA	NA	NA	NA	NA	NA	YES	NO	NO	NA	NO	POS	New	New	1+	POS	POS	R	R	R	S	S	1349c>T	S531L	944g>C	S315T	No mutation	No amino acid change	No mutation	No amino acid change	916a>C	M306L	No mutation	No amino acid change	No mutation	No amino acid change
EE-165	F	25-34	YES	YES	NO	NA	NA	NA	NA	NO	180	NO	NO	NA	NO	NA	NO	POS	Retreatment	Relapse	Neg	POS	POS	R	R	R	R	R	1349c>T	S531L	944g>C	S315T	No mutation	No amino acid change	-11a>G	-	1225g>C	A409P	No mutation	No amino acid change	517c>T	-
EE-166	M	25-34	YES	YES	NA	NA	NA	NA	NA	NO	180	NO	YES	NO	YES	NO	NO	POS	Retreatment	Relapse	1+	POS	POS	R	R	R	R	R	1349c>T	S531L	944g>C	S315T	No mutation	No amino acid change	No mutation	No amino acid change	1007t>C	L336P	263a>G	K88R	No mutation	No amino acid change
EE-167	M	25-34	NO	NA	NA	NA	NA	NA	NA	NA	NA	NA	YES	YES	YES	NO	YES	POS	New	New	2+	POS	POS	R	R	R	R	R	1349c>T	S531L	944g>C, 82g>C	S315T, G28R	No mutation	No mutation	226a>C	T76P	1217g>C	G406A	263a>C	K88T	No mutation	No amino acid change
EE-168	M	35-44	YES	YES	YES	30	NO Symptom	1	NO	NO	150	YES	NO	NA	YES	NO	YES	POS	Retreatment	Relapse	2+	POS	POS	R	R	R	R	R	1349c>T	S531L	944g>C	S315T	-44c>T	C-15T	357g>A	W119STOP	1217g>C	G406A	No mutation	No amino acid change	514a>C	-
EE-169	M	25-34	YES	YES	NO	NA	NA	NA	NA	NO	180	NO	NO	NA	NO	NA	NO	NEG	Retreatment	Relapse	1+	POS	POS	R	R	R	S	R	1349c>T	S531L	944g>C	S315T	No mutation	No amino acid change	192 insA 195c>T	S65fs	916a>G	M306V	No mutation	No amino acid change	No mutation	No amino acid change
EE-170	F	25-34	YES	YES	NO	NA	NA	NA	NA	NO	180	NO	NO	NA	NO	NA	NO	POS	Retreatment	Relapse	1+	POS	POS	R	R	R	R	R	1349c>T	S531L	944g>C	S315T	No mutation	No amino acid change	357g>T	W119C	918g>A	M306I	263a>G	K88R	891g>A	-
EE-171	M	45-54	YES	YES	NO	NA	NA	NA	NA	NO	240	YES	NO	NA	NO	NA	NO	NEG	Retreatment	Relapse	2+	POS	POS	R	R	R	R	R	1349c>T	S531L	944g>C	S315T	No mutation	No amino acid change	478a>C	T160P	1217g>C	G406A	263a>C	K88T	No mutation	No amino acid change
EE-172	M	35-44	YES	YES	NO	NA	NA	NA	NA	YES	180	YES	YES	NO	NO	NA	NO	POS	Retreatment	Relapse	1+	POS	POS	R	R	S	R	R	1349c>T	S531L	944g>C	S315T	No mutation	No amino acid change	169c>T	H57Y	No mutation	No amino acid change	No mutation	No amino acid change	517c>T	-
EE-173	M	35-44	YES	YES	NO	NA	NA	NA	NA	NO	180	NO	NO	NA	YES	YES	NO	POS	Retreatment	Relapse	1+	POS	POS	R	R	R	R	R	1349c>T	S531L	944g>C	S315T	No mutation	No amino acid change	192 insA 195c>T	S65fs	1101-1102insG	368fs	No mutation	No amino acid change	No mutation	No amino acid change
EE-174	M	35-44	YES	YES	YES	30	NO Symptom	1	NO	NO	90	YES	NO	NA	YES	YES	YES	NEG	Retreatment	Relapse	3+	POS	POS	R	R	R	R	R	1349c>T	S531L	944g>C	S315T	No mutation	No amino acid change	192 insA 195c>T	S65fs	916a>G	M306V	263a>G	K88R	No mutation	No amino acid change
EE-175	M	25-34	YES	YES	YES	30	FORGETTING	1	YES	NO	180	NO	YES	NO	YES	NO	NO	POS	Retreatment	Relapse	3+	POS	POS	R	R	R	R	R	1349c>T	S531L	944g>C	S315T	No mutation	No amino acid change	35a>C	D12A	916a>G	M306V	No mutation	No amino acid change	906a>G	-
EE-176	M	35-44	YES	YES	NO	NA	NA	NA	NA	YES	180	YES	NO	NA	NO	NA	NO	POS	Retreatment	Relapse	1+	POS	POS	R	R	R	R	R	1349c>T	S531L	944g>C	S315T	No mutation	No amino acid change	192 insA 195c>T	S65fs	916a>G	M306V	263a>C	K88T	No mutation	No amino acid change
EE-177	M	25-34	YES	YES	NO	NA	NA	NA	NA	NO	180	YES	YES	NO	NO	NA	NO	POS	Retreatment	Relapse	1+	POS	POS	R	R	S	R	S	1349c>T	S531L	944g>C	S315T	No mutation	No amino acid change	No mutation	No amino acid change	No mutation	No amino acid change	263a>G	K88R	No mutation	No amino acid change
EE-178	F	25-34	YES	YES	NO	NA	NA	NA	NA	YES	180	YES	YES	YES	NO	NA	NO	NEG	Retreatment	Treatment Failure	1+	POS	POS	R	R	R	R	R	1349c>T	S531L	944g>C	S315T	No mutation	No amino acid change	545t>G	L182W	916a>G	M306V	263a>G	K88R	No mutation	No amino acid change
EE-179	F	25-34	YES	YES	NO	NA	NA	NA	NA	YES	180	YES	YES	YES	NO	NA	NO	POS	Retreatment	Treatment Failure	1+	POS	POS	R	R	S	S	R	1349c>T	S531L	944g>C	S315T	No mutation	No amino acid change	355t>C	W119R	No mutation	No amino acid change	No mutation	No amino acid change	906a>G	-
EE-180	M	35-44	YES	YES	NO	NA	NA	NA	NA	YES	240	YES	YES	NO	NO	NA	NO	POS	Retreatment	Relapse	1+	POS	POS	R	R	S	R	S	1349c>T	S531L	944g>C	S315T	-23c>g	T-8C	No mutation	No amino acid change	No mutation	No amino acid change	263a>C	K88T	No mutation	No amino acid change
EE-181	M	35-44	YES	YES	NO	NA	NA	NA	NA	YES	240	YES	YES	NO	YES	NO	YES	POS	Retreatment	Relapse	1+	POS	POS	R	R	R	R	R	1349c>T	S531L	944g>C, 41t>G	S315T, V14L	No mutation	No mutation	192 insA 195c>T	S65fs	916a>G	M306V	No mutation	No amino acid change	No mutation	No amino acid change
EE-182	F	35-44	YES	YES	NO	NA	NA	NA	NA	NO	90	NA	NO	NA	NO	NA	NO	POS	Retreatment	Defaulter	2+	POS	POS	R	R	R	R	R	1349c>G	S531W	944g>C	S315T	No mutation	No amino acid change	123c>G	Y41	918g>C	M306I	No mutation	No amino acid change	No mutation	No amino acid change
EE-183	M	25-34	YES	YES	NO	NA	NA	NA	NA	NO	180	NO	NO	NA	NO	NA	YES	POS	Retreatment	Relapse	1+	POS	POS	R	R	S	S	S	1349c>G	S531W	944g>C	S315T	No mutation	No amino acid change	No mutation	No amino acid change	No mutation	No amino acid change	No mutation	No amino acid change	No mutation	No amino acid change
EE-184	M	25-34	YES	YES	NO	NA	NA	NA	NA	NO	UKNOWN	NO	YES	NO	YES	NO	NO	POS	Retreatment	Relapse	2+	POS	POS	R	R	R	R	R	1349c>G	S531W	No mutation	No amino acid change	No mutation	No amino acid change	323g>A, 547del G	G108E, 183 del G	916a>C	M306L	No mutation	No amino acid change	1010a>c	-
EE-185	F	35-44	YES	YES	NO	NA	NA	NA	NA	NO	80	NA	NO	NA	NO	NA	NO	POS	Retreatment	Defaulter	1+	POS	POS	R	R	R	R	R	1334a>T	H526L	944g>C	S315T	No mutation	No amino acid change	380-388delaggtcgatg	127fs	1133a>C, 1217g>A	E378A, G406D	263a>C	K88T	No mutation	No amino acid change
EE-186	F	15-24	YES	YES	NO	NA	NA	NA	NA	NO	240	YES	YES	NO	YES	NO	NO	POS	Retreatment	Relapse	1+	POS	POS	R	R	R	R	S	1333c>T, 1349c>T	H526Y, S531L	944g>C	S315T	No mutation	No amino acid change	No mutation	No amino acid change	916a>G	M306V	No mutation	No amino acid change	No mutation	No amino acid change
EE-187	M	45-54	NO	NA	NA	NA	NA	NA	NA	NA	NA	NA	YES	NO	NO	NA	YES	POS	New	New	1+	POS	POS	R	R	R	S	R	1333c>T	H526Y	944g>C	S315T	No mutation	No amino acid change	305c>T	A102V	918g>A	M306I	No mutation	No amino acid change	No mutation	No amino acid change
EE-188	M	25-34	YES	YES	NO	NA	NA	NA	NA	NO	180	NO	YES	NO	YES	NO	NO	POS	Retreatment	Relapse	3+	POS	POS	R	R	S	R	R	1333c>T	H526Y	944g>C	S315T	No mutation	No amino acid change	307t>C	Y103H	No mutation	No amino acid change	128a>G	K43R	No mutation	No amino acid change
EE-189	M	25-34	YES	YES	YES	45	NO Symptom	1	NO	NO	90	YES	NO	NA	NO	NA	NO	POS	Retreatment	Relapse	scanty	POS	POS	R	R	R	R	S	1333c>T	H526Y	944g>C	S315T	No mutation	No amino acid change	No mutation	No amino acid change	918g>C	M306I	No mutation	No amino acid change	No mutation	No amino acid change
EE-190	F	35-44	YES	YES	NO	NA	NA	NA	NA	YES	180	NO	NO	NA	NO	NA	NO	NEG	Retreatment	Relapse	2+	POS	POS	R	R	R	R	S	1333c>T	H526Y	944g>C	S315T	No mutation	No amino acid change	305c>T	A102V	918g>A	M306I	No mutation	No amino acid change	No mutation	No amino acid change
EE-191	F	15-24	YES	YES	NO	NA	NA	NA	NA	NO	180	NO	NO	NA	NO	NA	NO	POS	Retreatment	Relapse	1+	POS	POS	R	R	R	R	R	1333c>T	H526Y	944g>C	S315T	No mutation	No amino acid change	131t>G	V44G	1217g>C	G406A	263a>C	K88T	No mutation	No amino acid change
EE-192	M	25-34	YES	YES	NO	NA	NA	NA	NA	NO	180	NO	NO	NA	YES	NO	NO	POS	Retreatment	Relapse	2+	POS	POS	R	R	R	R	S	1333c>T	H526Y	944g>C	S315T	No mutation	No amino acid change	305c>T	A102V	918g>A	M306I	263a>C	K88T	No mutation	No amino acid change
EE-193	F	25-34	YES	YES	NO	NA	NA	NA	NA	NO	180	NO	NO	NA	NO	NA	NO	POS	Retreatment	Relapse	1+	POS	POS	R	R	R	R	R	1333c>T	H526Y	944g>C	S315T	No mutation	No amino acid change	123c>G	Y41STOP	918g>C	M306I	No mutation	No amino acid change	No mutation	No amino acid change
EE-194	M	25-34	YES	YES	NO	NA	NA	NA	NA	NO	240	NO	NO	NA	NO	NA	NO	POS	Retreatment	Treatment Failure	2+	POS	POS	R	R	R	R	S	1333c>T	H526Y	944g>C	S315T	-44c>T	C-15T	305c>T	A102V	918g>A	M306I	No mutation	No amino acid change	No mutation	No amino acid change
EE-195	F	35-44	NO	NA	NA	NA	NA	NA	NA	NA	NA	NA	YES	NO	YES	NO	YES	POS	New	New	2+	POS	POS	R	R	S	R	R	1333c>T	H526Y	944g>C	S315T	No mutation	No amino acid change	307t>C	Y103H	No mutation	No amino acid change	No mutation	No amino acid change	No mutation	No amino acid change
EE-196	F	25-34	YES	YES	NO	NA	NA	NA	NA	NO	180	NO	YES	NO	NO	NA	NO	POS	Retreatment	Relapse	1+	POS	POS	R	R	R	R	R	1333c>G	H526D	944g>C	S315T	No mutation	No amino acid change	17t>C	I6T	918g>A, 1217g>A	M306I, G406D	No mutation	No amino acid change	No mutation	No amino acid change
EE-197	F	45-54	YES	YES	NO	NA	NA	NA	NA	YES	180	YES	NO	NA	NO	NA	NO	POS	Retreatment	Relapse	1+	POS	POS	R	R	R	R	R	1333c>G	H526D	944g>C	S315T	No mutation	No amino acid change	No mutation	No amino acid change	982g>C, 1061a>C	D328H, D354A	263a>G	K88R	No mutation	No amino acid change
EE-198	F	15-24	YES	YES	NO	NA	NA	NA	NA	NO	180	NO	NO	NA	YES	NO	NO	POS	Retreatment	Relapse	1+	POS	POS	R	R	S	R	R	1333c>A	H526S	944g>C	S315T	No mutation	No amino acid change	545t>G	L182W	No mutation	No amino acid change	No mutation	No amino acid change	No mutation	No amino acid change
EE-199	M	Above 54	YES	YES	YES	21	NO Symptom	1	YES	YES	180	NO	NO	NA	YES	NO	NO	NEG	Retreatment	Relapse	2+	POS	POS	R	R	R	R	R	1333c>A	H526S	944g>C	S315T	No mutation	No amino acid change	214t>C	C72R	1039dela	347fs	263a>G	K88R	No mutation	No amino acid change
EE-200	M	35-44	YES	YES	YES	UNKNOWN	NO Symptom	3	YES	NO	90	YES	NO	NA	YES	YES	NO	UKNOWN	Retreatment	Relapse	1+	POS	POS	S	S	S	R	S	1327t>C, 1344a>C	L524S, R529P	No mutation	No amino acid change	No mutation	No amino acid change	No mutation	No amino acid change	No mutation	No amino acid change	No mutation	No amino acid change	No mutation	No amino acid change
EE-201	F	35-44	YES	YES	NO	NA	NA	NA	NA	NO	180	NO	YES	NO	YES	NO	NO	POS	Retreatment	Relapse	2+	POS	POS	R	R	R	R	R	1322c>T	S522L	944g>C	S315T	No mutation	No amino acid change	414t>K	C138W	994t>K	W332V	No mutation	No amino acid change	No mutation	No amino acid change
EE-202	M	25-34	YES	YES	YES	UNKNOWN	NO Symptom	UKNOWN	NO	NO	90	YES	YES	NO	NO	NA	NO	NEG	Retreatment	Relapse	scanty	POS	POS	R	R	R	R	S	1304a>T	D516V	661-662insG	221fs	No mutation	No amino acid change	No mutation	No amino acid change	918g>A, 1039dle A	M306I, 347fs	263a>G	K88R	No mutation	No amino acid change
EE-203	F	25-34	YES	YES	NO	NA	NA	NA	NA	NO	180	NO	YES	YES	YES	NO	NO	POS	Retreatment	Relapse	1+	POS	POS	R	R	R	R	R	1304a>T	D516V	945c>A	S315T	No mutation	No amino acid change	314g>C	G105 ins*	1039a>T, 1204dle C	S347C, 402fs	263a>C	K88T	No mutation	No amino acid change
EE-204	F	25-34	YES	YES	NO	NA	NA	NA	NA	NO	180	NO	YES	YES	NO	NA	NO	POS	Retreatment	Relapse	1+	POS	POS	R	R	S	R	S	1304a>T	D516V	944g>C	S315T	No mutation	No amino acid change	No mutation	No amino acid change	No mutation	No amino acid change	No mutation	No amino acid change	No mutation	No amino acid change
EE-205	F	45-54	NO	NA	NA	NA	NA	NA	NA	NA	NA	NA	YES	YES	YES	NO	NO	POS	New	New	1+	POS	POS	R	R	S	R	S	1304a>T	D516V	944g>C	S315T	No mutation	No amino acid change	No mutation	No amino acid change	No mutation	No amino acid change	No mutation	No amino acid change	No mutation	No amino acid change
EE-206	F	25-34	NO	NA	NA	NA	NA	NA	NA	NA	NA	NA	NO	NA	NO	NA	NO	POS	New	New	2+	POS	POS	R	R	R	S	S	1295a>C	Q513P	944g>C	S315T	No mutation	No amino acid change	No mutation	No amino acid change	918g>A	M306I	No mutation	No amino acid change	No mutation	No amino acid change
EE-207	F	35-44	NO	NA	NA	NA	NA	NA	NA	NA	NA	NA	YES	NO	NO	NA	YES	POS	New	New	1+	POS	POS	R	R	R	R	R	1295a>C	Q513P	944g>C	S315T	No mutation	No amino acid change	538g>T	V180F	918g>A	M306I	No mutation	No amino acid change	No mutation	No amino acid change
EE-208	F	25-34	NO	NA	NA	NA	NA	NA	NA	NA	NA	NA	YES	NO	NO	NA	NO	UKNOWN	New	New	2+	POS	POS	R	R	S	S	R	1295a>C	Q513P	944g>C	S315T	No mutation	No amino acid change	385g>A	D129N	No mutation	No amino acid change	No mutation	No amino acid change	No mutation	No amino acid change
EE-209	F	35-44	YES	YES	NO	NA	NA	NA	NA	NO	180	NO	YES	NO	NO	NA	NO	POS	Retreatment	Relapse	1+	POS	POS	R	R	S	R	S	1294 insGCC	Q513 insA	944g>C	S315T	No mutation	No amino acid change	No mutation	No amino acid change	No mutation	No amino acid change	263a>C	K88T	No mutation	No amino acid change
						NA: Not applicable
	M: male
	F: female
